# Supplementary material for: A Porcine Epidemic Diarrhea Virus Isolated from a Sow Farm Vaccinated with CV777 Strain in Yinchuan, China: Characterization, Antigenicity, and Pathogenicity
Source: Transbound Emerg Dis. 2023 Mar 7;2023:7082352. doi: 10.1155/2023/7082352 (PMC12016728; doi:10.1155/2023/7082352)
Supplement: Supplementary Materials — Table S1 The reference PEDV strains used in this study. Table S2 Sequences and primer pair characteristics in this study. Table S3 Multiple alignments of S protein aa sequences (n = 78) in this study. [file 7082352.f1.zip]

Archive with 3 entries (3 files):
- Table S1 (2).docx
- Table S2 (1).docx
- Table S3 (2).pdf
